# Supplementary material for: A Novel Cellulose-Supported Polymer Electrolyte with High Ionic Conductivity for Lithium Metal Batteries
Source: Molecules. 2024 Nov 21;29(23):5487. doi: 10.3390/molecules29235487 (PMC11643007; doi:10.3390/molecules29235487)
Supplement: Supplementary file 1 [file molecules-29-05487-s001.zip]

Archive with 1 entries (1 files):
- molecules-3294927-supplementary.pdf
